# Supplementary material for: Targeting vasoactive intestinal peptide-mediated signaling enhances response to immune checkpoint therapy in pancreatic ductal adenocarcinoma
Source: Nat Commun. 2022 Oct 27;13:6418. doi: 10.1038/s41467-022-34242-4 (PMC9613684; doi:10.1038/s41467-022-34242-4)
Supplement: Supplementary file 4 — Source Data [file 41467_2022_34242_MOESM4_ESM.xlsx]

## Sheet: Fig1c
Fig 1c	VIP concentration in ng/ml in supernatants collected from each cell line
B16F10	D4M	KPC	MT5	Panc02	BXPC3	Panc1
3.3	0	6.7	314	531.07	3.3	453.15
3.4	0	7.3	350	512	4.5	387
4.05	3.17	9	281	442.7	4	392

## Sheet: Fig1d
Fig 1d	VIP concentration in ng/ml in plasma of non-tumor bearing and tumor bearing mice
Tumor free mice	B16F10	D4M	MT5	Panc02	KPC.Luc (subq)	KPC.Luc (ortho)
16.813	17.55	29.49	247.5	345.78	20	514.89
23.521	42.58	27.39	323.5	410.6	30.2	33.79
14.469	37.76	22.4	342.3	285.3	22	420
16.612	19.56	45.71				14.9
13.899	38.68	31.75
16.9
31.7

## Sheet: Fig1e
Fig 1e	VIP concentration in ng/ml in plasma of healthy individuals and patients with pancreatic ductal adenocarcinoma (PDAC)
	Healthy	PDAC
	7.739	62.5
	8.12	45.37
	10.11	59.124
	11.38	194.384
	20.05	104.628
	25.12	37.962
	35.23	56.88
	40.18	116.81
	11.12	27.486
	11.2	35.838
	53.362	54.994
	36.82	14.52
	24.626	92.934
	20.44	38.862
	50.932	36.58
	54.988	21.504
	18.468	59.76
	79.452	105.438
	57.676	58.782
	27.11
	26.766
	17.536
	19.024
	58.806
	61.65
	53.166

## Sheet: Fig1f
Fig 1f	VIP concentration in ng/ml in plasma of mice bearing subcutaneously implanted KPC.luc tumors measured at different tumor volumes
Tumor volume (mm^3)	VIP concentration (ng/ml)
70	10.31
168	16.8
300	20.66
500	22
1000	24.14
1500	26.32
2000	29.55

## Sheet: Fig1g
Fig 1g	VIP concentration in ng/ml in culture supernatants from primary CAFs isolated from human PDAC tumors and PSCL-12 cell line.
Primary CAFs	h-iPSC-PDAC-1
24.92	350.45
2.835	258.38
0	330.77
20.23
27.67
0
478.6
0
4.441

## Sheet: Fig 2a
Fig 2a
LANE	0	1	2	3	4	5	6
Label	ladder	0 hr	6hr	12hr	24hr	48hr	72 hr
	Figure 2a	anti-VPAC1					Figure 2a	anti-VPAC2					Figure 2a	anti-CTLA4				Figure 2a	anti-PD1
	Figure 2a	anti-actin for VPAC1					Figure 2a	anti-GADPH for VPAC2 and PD1				Figure 2a	anti-GADPH for CTLA-4

## Sheet: Fig 2b
Fig 2b	Expression levels of VPAC1 and VPAC2 in lysates of healthy human T cells expanded with plate bound human anti-CD3 antibodies for 0, 3, 6, 12, 24, 48 and 72 hours.
Hours	VPAC1					Hours	VPAC2
Hours after activation	Donor 1	Donor 2	donor3	donor4	donor5	Hours after activation	Donor 1	Donor 2	3	4	5
0	1	1	1	1	1	0	1	1		1	1
3	0.885394		1.97318			3
6	0.611961	1.1036	2.04518			6		0.614708
12	0.586486	1.42594	1.61979			12		2.84867
24	0.96406	1.64529	1.07052	3.26802	1.474	24	1.94105	2.84139		0.995426	0.375431
48	1.49755	2.34396	3.31653	4.10012	1.52297	48	3.16891	5.70962		1.25669	0.450674
72	1.68625	2.29078	3.32686			72	2.22184	4.00407
	CTLA-4
	donor1	donor2	donor 3 #119	donor 4 #118	donor 5 #103
		1	1	1	1
			1.11933
		1.54081	1.363
		2.07712	4.67895
		3.91997	8.58109	11.5331	3.62647
		4.89651	17.5198	21.2001	5.0791
		4.10463	18.0285

## Sheet: Fig 2c
Fig 2c	Expression levels of CTLA-4 and PD1 in lysates of healthy human T cells expanded with plate bound human anti-CD3 antibodies for 0, 3, 6, 12, 24, 48 and 72 hours.
CTLA-4					PD-1
Hours after activation	Donor 2	donor3	donor4	donor5	Hours after activation	Donor 1	Donor 2
0	1	1	1	1	0	1	1
3		1.11933			3	0.655244
6	1.54081	1.363			6	0.494393	1.79624
12	2.07712	4.67895			12	0.806335	3.14741
24	3.91997	8.58109	11.5331	3.62647	24	0.857988	4.1027
48	4.89651	17.5198	21.2001	5.0791	48	1.64427	5.19521
72	4.10463	18.0285			72	1.28144

## Sheet: Fig 2d
Fig 2d	Percentage of CD4+ CD69+ and CD8+ CD69+ relative to activated cells without any peptide
CD4+CD69+
Sample number	Control	VS1	ANT008	ANT308
185	20.6	25.7	28.8	29.5
207	42.6	48.4	54.1	56.9
874	44.4	54.8	60.8	62.9
405	50	48.5	47.1	52.3
762	50.3	47	58.2	52.9
898	79.8	79.8	85	81.6
103	48.8	52.7	55.8	58.6
118	51.8	62.6	69.6	71.6
% of CD4+CD69+ relative to control
185	1	1.24757	1.39806	1.43204
207	1	1.13615	1.26995	1.33568
874	1	1.23423		1.41667
405	1	0.97	0.942	1.046
762	1	0.934394	1.15706	1.05169
898	1	1	1.06516	1.02256
103	1	1.07992	1.14344	1.20082
118	1	1.20849	1.34363	1.38224
CD8+CD69+
Sample number	Control	VS1	ANT008	ANTT308
185	26.3	30.2	33.1	34
207	39.5	44	48.5	52
874	30.4	42	45.3	50.4
405	54.3	52.9	59.6	58.7
762	76.1	79.2	83.6	82
898	68.7	65.6	76.2	71.8
103	50.5	53.3	57.5	59.1
118	58.2	60.8	69.5	71.5
% of CD8+CD69+ relative to control
185	1.2767	1.46602	1.6068	1.65049
207	0.92723	1.03286	1.1385	1.22066
874	0.684685	0.945946		1.13514
405	1.086	1.058	1.192	1.174
762	1.51292	1.57455	1.66203	1.63022
898	0.860902	0.822055	0.954887	0.899749
103	1.03484	1.09221	1.17828	1.21107
118	1.12355	1.17375	1.3417	1.38031

## Sheet: Fig 2e
Fig 2e	Percentage of CD4+phosphoCREB+ and CD8+phosphoCREB+ cells
CD4+phosphoCREB+ cells
Sample name	Control	VS1	ANT008	ANT308
huT8	32	31.5	23.4	21.8
huT103	17	18.8	18.7	13.1
huT104	13.3	8.31	14.8	11
huT119	3.33	5.29	4.67	1.56
huT120	6.34	3.1	3.58	3.27
huT3430928	10.3	17.9	6.77	9.12
huT405	53.2	51.8	45.4	46.9
huT1014	60.4	61.5	57.7	65.2
Relative to control
Sample name	Control	VS1	ANT008	ANT308
huT8	1	0.984375	0.73125	0.68125
huT103	1	1.10588	1.1	0.770588
huT104	1	0.624812	1.11278	0.827068
huT119	1	1.58859	1.4024	0.468468
huT120	1	0.488959	0.564669	0.515773
huT3430928	1	1.73786	0.657282	0.885437
huT405	1	0.973684	0.853383	0.881579
huT1014	1	1.01821	0.955298	1.07947
CD8+ phosphoCREB+
Sample name	Control	VS1	ANT008	ANT308
huT8	22.9	22.5	15.9	13.8
huT103	9.91	12.7	13.3	5.74
huT104	15.7	7.67	18	13.2
huT119	4.49	6.61	7.04	1.82
huT120	3.49	2.35	2.46	1.82
huT3430928	9.38	13.9	7.59	8.97
huT405	52	49.2	43.6	45.5
huT1014	53.3	53.7	51	58.2
Relative to control
Sample name	Control	VS1	ANT008	ANT308
huT8	1	0.982533	0.694323	0.60262
huT103	1	1.28153	1.34208	0.579213
huT104	1	0.488535	1.1465	0.840764
huT119	1	1.47216	1.56793	0.405345
huT120	1	0.673352	0.704871	0.52149
huT3430928	1	1.48188	0.809168	0.95629
huT405	1	0.946154	0.838462	0.875
huT1014	1	1.0075	0.956848	1.09193

[truncated: 59 more sheets: Fig 2f, Fig 2h, Fig 2i, Fig 3a, Fig3b, Fig 3c, Fig 3d, Fig 3e, Fig4a, Fig4b, Fig4d, Fig 4e, Fig 4f, Fig4g, Fig 4h, Fig 4i, Fig5a, Fig5c, Fig5e, Fig5f …]
